# Supplementary material for: Isolation, identification, and pathological effects of beach sand bacterial extract on human skin keratinocytes in vitro
Source: PeerJ. 2018 Jan 12;6:e4245. doi: 10.7717/peerj.4245 (PMC5807979; doi:10.7717/peerj.4245)
Supplement: Supplemental Information 2 [file peerj-06-4245-s002.xlsx]

## Sheet: Sheet1
SUNRISE; Serial number: 604000083; Firmware: V 3.31 25/08/05; XFLUOR4 Version: V 4.51
Date:					2016-05-10
Time:					10:25:54
Measurement mode:					Absorbance
Measurement wavelength:					450	nm
Reference wavelength:					620	nm
Read mode:					Normal
Shake duration (Inside Normal):					5	s
Dual wave data (difference)
<>	cont	500	cont	300	cont	100	7	8	9	10	11	12
Hacat	1.922	0.688	2.475	0.972	1.601	1.289	-0.001	-0.001	0.001	0.001	0.001	0.001
Hacat	2.035	0.783	2.128	1.106	2.258	1.166	0	0	0.001	0.001	0.001	0.001
C	cont	500	cont	300	cont	100	0	-0.001	0.002	0.001	0	0
HepG	0.369	0.356	0.416	0.445	0.441	0.458	0	-0.001	0.002	0.001	0	0
HepG	0.389	0.353	0.445	0.43	0.466	0.489	0.001	-0.001	0.002	0.001	0.001	0
avg	0.379	0.3545	0.4305	0.4375			0	-0.001	0.001	0.001	0	0.001
%	100	93.5356	0.001	0.001	0.001	0.001	0	0	0.002	0.001	0	0
H	0.001	0	0	0.001	0	0.001	0	0	0.001	0.001	0.001	0.001
	HaCaT cell treated for 24 hr
	Cont	100 ng	Cont	300 ng	Cont	500 ng
	1.601	1.289	2.475	0.972	1.922	0.688
	2.258	1.166	2.128	1.106	2.035	0.783
	1.601	1.289	2.475	0.972	1.922	0.688
AVG	1.82	1.248	2.35933	1.01667	1.95967	0.719667
STD	0.379319	0.0710141	0.200341	0.0773649	0.0652406	0.0548483
	HaCaT cell treated for 24 hr
	Cont	100 ng	Cont	300 ng	Cont	500 ng
	1.601	1.289	2.475	0.972	1.922	0.688
	2.258	1.166	2.128	1.106	2.035	0.783
	1.601	1.289	2.475	0.972	1.922	0.688
AVG	1.82	1.248	2.35933	1.01667	1.95967	0.719667
%	100	68.5714	100	43.0913	100	36.7239
std	3.79319	0.710141	4.00681	1.5473	1.30481	1.09697
		STD
Control	100	3.79319
100 ng	68.5714	0.710141
Control	100	4.00681
300 ng	43.0913	1.5473
Control	100	1.30481
500 ng	36.7239	1.09697
		Value	STD	T test
	Control	100	3.79319
	100	68.5714	4.00681	0.0794045
	300	43.0913	1.5473	0.0220044
	500 (ng/ml)	36.7239	1.30481	0.0138916
